# Supplementary material for: Examining Sodium and Potassium Channel Conductances Involved in Hyperexcitability of Chemotherapy-Induced Peripheral Neuropathy: A Mathematical and Cell Culture-Based Study
Source: Front Comput Neurosci. 2020 Oct 15;14:564980. doi: 10.3389/fncom.2020.564980 (PMC7593680; doi:10.3389/fncom.2020.564980)
Supplement: Supplementary file 1 [file Table_1.XLSX]

## Sheet: Fold change
					Range						Cohen's D (Pax)	Kruskal-Wallis		Mann-Whitney (Media)		Mann-Whitney (Pax)
Exp. Name	Treatment	Pax dose (nM)	Mean	Median	Min	Max	Standard Deviation	Sample size	95%CI Lower	95%CI Upper	Effect size	Statistic	p-value	U-stat	p-value	U-stat	p-value
Media control	None	None	-0.009625	0	-3.156	2.521	0.5066	275	-0.06977	0.05052		39.05	<0.0001	N/A	N/A	N/A	N/A
Dose - 10	None	10	0.001299	-0.016	-0.8252	2.261	0.4638	46	-0.1631	0.1657	5.54079e-05			3491	0.0296	N/A	N/A
Dose - 250	None	250	0.1458	0.01587	-2.966	3.261	0.5933	442	0.09032	0.2012	0.000422241			47742	<0.0001	N/A	N/A
Dose - 1000	None	1000	0.035	0	-0.2019	0.9096	0.2108	20	-0.06363	0.1336	0.000228884			2645	0.777	N/A	N/A
Media control	None	None	-0.009625	0	-3.156	2.521	0.5066	275	-0.06977	0.05052	0.000422241	34.32	<0.0001	N/A	N/A	47742	<0.0001
Pax control	None	250	0.1458	0.01587	-2.966	3.261	0.5933	442	0.09032	0.2012	0			47742	<0.0001	N/A	N/A
Nav1.8-	Nav1.8-	250	0.08038	0.001021	-2.396	2.5	0.4995	338	0.02694	0.1338	0.000166272			39124	0.0007	68463	0.0451
KDR+	KDR+	250	0.07614	0	-3.335	2.863	0.4688	266	0.01955	0.1327	0.000190968			32757	0.0305	47688	<0.0001

## Sheet: Proportion increase in firing
Treatment 1	Media	Pax	Pax
Treatment 2	Pax	Pax&Nav1.8-	Pax&KDR+
Chi-square value	22.47	5.849	86.55
Z	4.741	2.418	9.303
P-value	<0.0001	0.0078	<0.0001

## Sheet: Qualitative change
Treatment 1	Media	Pax	Pax
Treatment 2	Pax	Pax&Nav1.8-	Pax&KDR+
Chi-square value	10.28	3.462	31.77
Z	3.206	1.861	5.636
P-value	0.0007	0.0314	<0.0001
